# Supplementary material for: Protein asparagine deamidation prediction based on structures with machine learning methods
Source: PLoS One. 2017 Jul 21;12(7):e0181347. doi: 10.1371/journal.pone.0181347 (PMC5521779; doi:10.1371/journal.pone.0181347)
Supplement: S1 Table — (XLSX) [file pone.0181347.s001.xlsx]

## Sheet: training set
PDB	Residue #	AA following Asn	attack_distance	Half_life	norm_B_factor_C	norm_B_factor_CA	norm_B_factor_CB	norm_B_factor_CG	secondary_structure	PSA	PSSA	Psi	Phi	Chi1	Chi2	Deamidation
11BG	67	GLY	3.83672	1.02	1.45877	1.46115	1.36375	1.38038	3	81.201	78.981	6.702	-88.125	-48.6585	168.449	Yes
11BG	17	SER	4.81193	11.8	0.691521	0.705773	1.18323	1.61911	4	117.709	131.66	-17.188	-86.972	161.883	115.251	No
11BG	71	CYS	4.11451	55.5	0.173687	0.481299	0.573939	0.781785	4	40.644	58.449	31.737	-98.681	-58.6314	133.122	No
11BG	44	THR	3.3309	49.9	-1.24204	-1.30143	-1.35131	-1.51996	2	12.25	17.144	137.768	-157.05	69.6238	-110.163	No
11BG	94	CYS	4.97435	60	1.41364	1.63811	1.92078	2.15238	4	81.002	113.634	68.237	-102.601	174.744	-60.7861	No
11BG	27	LEU	4.51785	119	-0.897611	-0.904737	-0.820411	-0.604251	1	38.305	46.268	-46.568	-56.799	162.787	157.062	No
11BG	24	TYR	4.7596	64.7	-0.664824	-0.452227	-0.0424729	0.306709	1	29.176	44.548	-7.247	-91.447	173.905	139.853	No
1A1N	17	GLY	4.56305	1.45	1.13742	1.08982	1.08913	1.16847	3	55.783	44.435	127.493	-49.803	168.091	151.404	Yes
1A1N	42	GLY	4.97369	1.02	0.507547	0.443386	0.508237	0.426139	3	55.135	56.523	41.344	62.078	169.379	134.377	Yes
1A1N	21	PHE	3.14821	52.2	0.210891	0.404062	0.231588	0.354389	2	3.003	1.512	-158.125	-167.046	87.4328	150.909	No
1A1N	24	CYS	4.49838	53.5	-0.718402	-0.620436	-0.905364	-1.10612	2	7.568	11.556	142.323	-114.905	163.252	158.17	No
1A1N	83	HIS	3.62574	10.2	-0.522471	-0.349996	-0.251341	0.137072	2	31.302	43.375	134.983	-126.189	89.614	-6.8543	No
1ADO	360	HIS	4.93447	8.3	2.81796	2.72016	2.68508	2.62661	4	75.713	92.656	81.868	27.524	-179.389	178.62	Yes
1ADO	119	GLY	4.33199	1.04	-0.416385	-0.371737	-0.166036	0.0699621	4	75.044	91.328	65.062	-88.414	75.1338	-5.37051	No
1ADO	180	GLY	4.95596	1.03	-0.493988	-0.524817	-0.484952	-0.25799	3	22.761	23.178	24.099	-109.388	169.892	-71.6853	No
1ADO	231	MET	4.00342	78.4	-0.73849	-0.757094	-0.588068	-0.469006	4	6.293	6.196	152.846	-81.914	-65.7937	96.7293	No
1ADO	334	SER	4.73829	14.9	-0.593915	-0.527474	-0.715635	-0.726265	1	0	0	-28.426	-73.627	160.968	124.175	No
1ADO	284	ALA	3.81506	25.1	-0.750184	-0.693311	-0.6965	-0.713509	1	10.901	16.644	-46.63	-67.803	65.2513	-105.117	No
1ADO	166	ALA	4.67117	25.8	-0.987245	-0.902201	-0.91921	-0.745932	1	2.727	4.164	-38.993	-64.132	156.039	91.4381	No
1ADO	50	THR	3.94927	36.8	1.23294	1.27759	1.1479	0.99854	4	30.602	19.28	81.395	-89.068	50.6139	-128.153	No
1ADO	282	LEU	4.64142	154	-0.70713	-0.611456	-0.476979	-0.478574	1	0.66	1.008	-39.632	-65.904	155.998	145.872	No
1ADO	319	LEU	4.87307	130	1.15215	1.31958	1.2053	1.16331	1	16.637	25.402	4.073	-80.544	170.633	-9.41208	No
1ADO	287	LYS	4.7914	64.4	-0.410538	-0.567339	-0.56787	-0.624212	1	25.222	16.574	-18.98	-74.547	145.527	99.923	No
1ADO	70	PRO	4.55134	999	-0.119793	-0.0847122	-0.00179402	0.0614577	3	26.256	33.555	-55.02	-49.317	164.995	-161.132	No
1ADO	168	VAL	4.07117	254	-0.89157	-0.917084	-0.892102	-0.977146	1	44.463	67.386	-38.233	-67.629	69.3588	-105.001	No
1ADO	54	ARG	4.64847	80.9	0.301708	0.360176	0.490932	0.784334	1	29.013	44.299	-35.605	-63.666	161.175	-179.032	No
1AFK	67	GLY	3.70691	1.02	-0.275077	-0.265178	-0.260678	-0.304776	3	71.832	64.94	-0.308	-85.068	-49.8452	163.388	Yes
1AFK	24	TYR	4.68836	64.7	0.4449	0.683393	1.02898	1.46097	3	48.715	74.383	11.888	-102.347	102.167	80.1168	No
1AFK	44	THR	3.25785	49.9	-0.51087	-0.490171	-0.557669	-0.493771	2	2.727	0	146.609	-163.669	72.1044	-114.105	No
1AFK	103	LYS	4.73209	55.9	-0.386674	-0.293077	-0.104083	0.14611	2	72.929	80.463	102.681	-122.992	165.514	97.9412	No
1AFK	71	CYS	4.15566	55.5	-1.01305	-0.934757	-0.995055	-1.01755	4	17.487	24.652	32.369	-93.34	-63.9569	137.232	No
1AFK	94	CYS	4.93416	60	0.531298	0.720292	0.951585	1.17118	4	65.25	88.186	66.878	-91.252	176.583	-61.9681	No
1AFK	62	VAL	3.55221	246	-0.815961	-0.777262	-0.609867	-0.433472	2	60.843	62.058	123.443	-74.95	64.0475	40.3002	No
1AFK	113	PRO	3.53598	999	0.344104	0.229807	0.494399	0.843588	3	106.471	120.823	112.103	-136.109	48.7253	-99.7697	No
1AFK	34	LEU	4.95044	128	0.326104	0.184808	0.700493	1.11268	3	56.481	75.937	35.567	61.081	169.497	113.779	No
1BZY	106	ASP	4.23816	30.6	-0.0421276	-0.325906	0.0521445	0.394602	3	21.672	29.678	-120.385	62.495	176.974	-37.491	Yes
1BZY	202	HIS	4.49959	10.7	-0.61257	-0.625076	-0.00172529	0.369591	4	49.737	67.377	-37.881	-73.643	111.016	-163.545	No
1BZY	25	HIS	4.37441	12.8	-0.0219265	0.269548	0.997752	1.74808	1	99.068	126.512	-43.953	-50.839	-162.275	132.906	No
1BZY	128	VAL	4.83513	246	-0.408635	-0.103693	-0.0478994	0.0858131	2	6.92	10.565	115.142	-90.699	-171.792	-58.5166	No
1BZY	87	SER	4.8912	14.3	0.39364	0.0463727	-0.489439	-0.576016	3	81.76	82.65	3.496	-119.869	157.043	110.962	No
1BZY	195	GLU	4.93722	41	-0.616418	-0.531766	-0.335526	0.217602	3	24.626	17.07	46.391	56.746	174.893	138.895	No
1BZY	153	PRO	4.96181	999	0.339771	0.387869	0.691848	1.04585	4	76.263	104.481	64.646	50.745	177.005	118.119	No
1BZY	85	ARG	4.65934	62.1	-0.407673	-0.601027	-0.544271	0.0588782	1	23.017	22.436	-38.237	-59.127	149.153	176.185	No
1CDJ	52	ASP	3.51159	32.1	-1.144	-1.33905	-1.43427	-1.22442	1	33.029	46.854	-52.932	-55.706	47.427	94.2306	Yes
1CDJ	30	SER	3.58226	15.6	-0.598584	-0.679934	-0.41647	-0.426639	2	19.898	30.382	177.819	-107.145	-58.1641	152.654	No
1CDJ	103	SER	4.34347	14.9	0.802857	0.686379	0.890678	1.5424	4	61.941	76.97	62.32	-61.797	70.0636	157.65	No
1CDJ	137	ILE	3.48097	313	1.45088	1.66998	2.02958	2.37717	4	19.754	20.281	170.881	-146.132	-52.102	149.539	No
1CDJ	66	PHE	4.14622	64	-0.840785	-0.999788	-1.07652	-0.404453	4	28.72	43.852	134.241	-118.068	130.625	71.073	No
1CDJ	73	LEU	4.07032	119	0.0226356	-0.010644	0.555109	0.796386	4	46.096	63.295	70.819	38.413	58.7634	-95.9367	No
1CDK	340	GLU	4.59732	58.6	1.38328	1.67854	1.86513	2.30652	4	67.562	101.598	132.457	-116.856	176.362	117.374	No
1CDK	67	HIS	3.97284	9.2	0.230727	1.03107	1.53016	2.08096	4	55.392	84.057	132.148	-73.493	121.817	86.8694	No
1CDK	283	LEU	4.41858	104	0.526734	0.301169	-0.00532919	-0.0338058	4	26.172	20.851	11.142	-108.319	78.7371	35.4238	No
1CDK	99	PHE	3.84346	66.6	-0.492429	-0.7105	-0.5284	0.498257	4	72.002	98.711	99.505	-151.08	50.989	-107.73	No
1CDK	36	THR	4.89018	39.8	0.0920908	0.21424	0.654879	0.110076	4	56.463	55.014	72.551	17.085	173.333	62.6048	No
1CDK	216	LYS	3.16109	55.1	-0.608584	-0.231643	0.331894	0.0246462	4	27.496	39.901	-161.41	-133.325	-47.8737	158.379	No
1CDK	326	PHE	4.81566	52.2	-0.390513	-0.305832	-0.183683	-0.146963	3	14.392	11.572	0.233	-75.051	150.953	-61.1031	No
1CDK	289	ASP	4.84717	33.5	-0.0300589	0.0373857	0.243466	0.575444	1	31.589	47.224	-20.464	-67.586	165.214	-48.5664	No
1CDK	293	HIS	4.86907	10.5	1.1195	0.872949	0.803257	0.89693	1	67.182	75.082	2.735	-97.787	-179.856	136.943	No
1CDK	113	SER	4.55519	17	-0.469948	-0.904591	-0.406999	0.475026	4	29.917	45.176	-32.271	-64.606	163.216	-166.785	No
1CDK	32	PRO	4.99581	999	0.268196	0.219486	0.383601	1.16446	4	77.083	98	80.315	-116.619	-173.572	99.6482	No
1CDK	90	GLU	4.48744	56.7	-1.34523	-1.46963	-1.59627	-0.768952	1	15.113	22.035	-43.818	-65.001	163.48	156.296	No
1CDK	271	LEU	4.80385	128	0.245715	-0.21141	-0.350046	0.184265	1	25.812	39.412	-25.418	-71.724	151.2	-46.1045	No
1CDK	115	LEU	4.44949	110	-0.595095	-0.817662	-1.02824	-0.643055	2	4.47	6.825	172.017	-131.431	-174.548	129.253	No
1CDK	171	LEU	4.93961	130	-0.802674	-1.21334	-1.47038	-0.946556	1	7.982	12.187	6.228	-105.492	165.166	165.593	No
1CLY	28	GLY	4.61863	1.03	1.08219	1.10497	1.21849	1.24241	4	91.311	120.328	6.756	58.458	84.8927	-65.3482	Yes
1CLY	30	THR	3.08796	39.8	0.439808	0.771252	1.08941	1.28721	4	44.674	59.43	165.539	73.27	80.2366	-100.717	No
1CLY	53	ARG	4.66619	59.7	-0.628179	-0.721955	-0.629697	-0.315338	2	39.976	57.916	122.202	-76.368	172.508	78.6086	No
1CLY	138	PHE	4.88691	64	-0.0909583	-0.0567888	0.125448	0.377164	2	36.606	44.193	82.603	19.643	164.041	-59.9947	No
1CLY	152	ALA	4.41154	24	2.36735	2.31533	2.28002	2.23409	3	83.736	111.166	9.297	-159.679	74.0249	63.4193	No
1CLY	158	SER	4.99781	11.8	1.71015	1.83658	1.91555	1.99414	4	47.655	66.031	43.47	-75.423	160.797	-85.8035	No
1CLY	210	ARG	4.7919	61.2	1.64181	1.72116	1.82899	1.93757	2	77.854	98.839	125.363	-106.436	-169.313	-107.392	No
1DPX	103	GLY	4.85003	1.03	-0.491134	-0.219736	0.0273586	0.76189	4	77.888	109.302	18.325	-107.81	174.082	135.328	Yes
1DPX	106	ALA	4.75376	22.1	-0.588351	-0.724726	-0.732827	-0.58295	1	36.272	41.7	-12.303	-65.585	173.614	109.587	Yes
1DPX	59	SER	3.17207	14.5	-0.295349	-0.376363	-0.169777	0.556653	2	17.402	24.555	141.721	-89.221	65.398	67.9792	No
1DPX	113	ARG	4.76683	67.4	-0.534342	-0.5816	-0.615356	-0.553245	1	69.263	63.735	-22.21	-82.45	161.262	151.015	No
1DPX	46	THR	4.54096	50.7	0.00845521	-0.0874119	-0.24539	0.525598	4	29.736	34.968	159.32	-93.411	-177.945	-44.9778	No
1DPX	19	TYR	4.91926	70.4	-0.0117984	0.215042	1.29659	2.74404	3	66.118	79.473	19.268	70.931	166.142	122.172	No
1DPX	74	LEU	4.29087	128	0.0894697	0.142129	-0.353409	-0.032052	4	34.687	32.763	67.505	-136.561	64.7233	-169.888	No
1DPX	44	ARG	4.64939	51.2	-0.407419	-0.538392	-0.365562	-0.0455544	2	52.875	79.189	125.659	-143.314	169.257	105.947	No
1DPX	39	THR	3.81926	39	-0.63831	-0.63426	-0.442525	-0.657214	4	34.001	51.915	113.48	-99.628	69.6434	162.753	No
1DPX	65	ASP	3.25112	30.6	-0.63966	-0.600503	-0.484383	-0.0212501	4	56.117	77.851	125.852	-104.363	55.2581	-122.777	No
1DPX	93	CYS	4.55795	63.2	-0.449276	-0.399318	-0.125219	1.13051	1	56.228	80.004	-41.085	-58.729	165.262	-22.3331	No
1DPX	27	TRP	4.55446	77.1	-0.654513	-0.819243	-0.842197	-0.46953	1	15.019	22.932	-43.842	-59.513	156.72	106.331	No
1DPX	77	ILE	4.27037	304	0.0273586	-0.07661	0.194788	0.622815	4	84.284	108.185	58.062	50.098	70.1835	29.424	No
1DPX	37	PHE	4.48592	52.2	-0.519489	-0.562697	0.0908199	0.582308	3	59.247	83.589	33.172	56.899	80.929	-156.741	No
1H3U	384	GLY	3.31143	0.96	2.19777	2.1802	2.45877	2.71308	4	99.805	124.96	-99.223	-108.963	80.9625	-133.955	Yes
1H3U	390	TYR	4.32723	63.6	-0.142042	0.0629107	0.114776	0.321402	4	61.63	85.015	57.31	-81.63	72.1671	9.94359	No
1H3U	276	TRP	4.64616	102	-0.334447	-0.374601	-0.384639	-0.125311	2	14.805	21.043	131.385	-129.894	173.022	100.991	No
1H3U	286	ALA	3.45694	24.6	0.91953	0.522172	-0.239918	0.134017	4	92.502	109.787	123.097	-15.193	13.9131	-68.6865	No
1H3U	297	SER	3.17488	11.9	1.64147	1.57705	1.51347	1.47081	4	88.397	82.425	-73.885	-51.677	-91.8991	-148.658	No
1H3U	312	TRP	4.50116	77.1	-1.17433	-1.24711	-1.23038	-1.22285	1	21.989	33.574	-48.461	-61.95	150.288	-172.498	No
1H3U	325	LYS	3.42972	55.5	0.75975	0.633432	0.655182	0.745529	2	12.191	5.189	136.057	-151.891	67.4943	-110.509	No
1H3U	421	VAL	4.56489	224	0.964703	1.05505	1.18471	1.35035	4	33.383	46.287	147.497	-49.841	177.908	10.0853	No
1H3U	434	HIS	4.90919	10.7	-0.649823	-0.47164	-0.295966	-0.142879	3	78.221	97.235	37.179	-100.806	178.567	-71.0502	No
1HGU	149	SER	4.19981	14.9	1.05093	1.1467	1.17827	1.26246	4	70.474	97.559	84.778	-151.434	-96.8224	-69.5161	Yes
1HGU	99	SER	3.72577	14.9	0.0911834	0.15222	0.0922358	0.0785552	4	61.981	82.435	129.234	-69.476	26.913	-158.658	No
1HGU	63	ARG	3.33694	59.7	1.90018	2.06856	2.07803	2.13276	4	80.299	119.13	160.271	-154.379	81.0687	52.7699	No
1HGU	12	ALA	3.35591	21.1	-1.36633	-1.35896	-1.33265	-1.38633	1	36.178	47.549	-52.718	-38.977	41.7674	106.671	No
1HGU	72	LEU	4.68647	110	0.209047	0.380581	0.725754	0.963587	1	42.052	57.675	-25.219	-48.139	153.46	148.885	No
1HGU	159	TYR	4.32568	96.7	-0.915922	-0.846466	-0.59811	-0.117183	1	9.658	13.722	-51.649	-48.234	133.459	87.847	No
1LFO	105	GLY	4.8795	1.15	-0.729573	-0.929003	-1.1064	-0.727313	4	58.605	69.521	81.241	-144.125	166.289	121.796	Yes
1LFO	89	LYS	3.78575	75.9	-0.360092	-0.077049	-0.464609	-0.482122	3	15.382	23.486	10.719	-132.32	-63.8032	154.99	No
1LFO	61	GLU	4.3203	69.4	-0.345968	-0.556132	-0.535793	-0.0341123	2	16.778	17.57	147.713	-140.702	152.074	119.877	No
1LFO	2	PHE	3.54259	61.9	0.799763	0.950606	0.729708	1.0523	4	60.525	72.685	114.105	66.883	58.8132	-165.78	No
1LFO	111	THR	3.33559	50	-1.12391	-1.07928	-0.721099	-0.562911	2	17.291	25.898	134.831	-114.567	66.9857	92.0888	No
1LFO	14	PHE	4.92247	70.2	-0.540313	-0.444835	-0.31546	-0.215463	4	48.376	60.21	35.967	59.894	172.605	137.364	No
1M47	30	TYR	4.88779	63.6	0.315104	0.313787	0.592362	0.833399	3	90.091	99.404	-1.014	-91.935	145.081	71.8048	No
1M47	26	GLY	4.63675	1.08	-0.537746	-0.6418	-0.703047	-0.589773	1	62.449	92.328	-41.623	-61.997	167.592	154.029	No
1M47	119	ARG	4.51658	62.1	-0.61875	-0.617433	-0.516672	-0.446205	1	47.246	70.157	-47.748	-54.01	160.046	-31.1565	No
1M47	71	LEU	4.59537	155	-0.176849	-0.244023	-0.0313047	0.126752	1	46.348	55.558	-43.94	-59.275	153.8	-30.4239	No
1M47	33	PRO	4.69843	999	-0.253243	-0.131408	-0.033939	0.0437724	1	77.639	113.036	-47.623	-59.816	160.581	141.753	No
1M47	90	VAL	4.09641	295	-0.666826	-0.562772	-0.298026	0.0687981	1	35.984	54.944	-46.931	-56.885	82.2321	-21.1802	No
1M47	88	ILE	3.83613	285	-0.363883	-0.234145	0.141241	0.471185	1	44.562	63.407	-40.99	-65.762	60.9077	-145.306	Yes
1MSO	18	TYR	4.73277	94.5	-0.0463496	-0.080806	0.39174	0.728921	1	82.238	91.801	-12.529	-68.642	171.211	142.376	No
1MTW	115	SER	3.39084	16.7	-0.155664	0.92528	0.106111	0.0432571	4	49.215	52.028	-161.394	-152.389	-66.8266	-125.292	Yes
1MTW	95	SER	3.80187	11.9	-0.371853	-0.37876	-0.771077	-0.0341012	4	42.041	61.589	109.318	-118.769	68.6653	127.244	Yes
1MTW	48	SER	3.48443	14.5	0.358906	0.276023	-0.26065	-0.162571	4	28.146	41.934	179.685	-165.84	-55.3691	-138.408	Yes
1MTW	97	THR	4.58513	45.7	-0.391193	-0.595639	-0.127346	0.156532	3	98.628	108.572	-37.093	-79.534	169.331	-26.1931	No
1MTW	223	LYS	4.91855	53.5	0.865189	-0.320741	-0.252362	2.80536	3	59.05	86.751	23.285	52.727	160.007	123.081	No
1MTW	25	THR	4.92724	43.5	-0.364946	-0.124583	-0.146685	0.454223	3	16.914	7.575	29.5	57.509	-179.665	116.151	No
1MTW	143	THR	3.35991	39.8	-0.376688	-0.605309	-0.410532	-0.0327198	4	7.26	11.085	135.118	-56.483	64.9502	-167.542	No
1MTW	79	GLU	4.84917	73.9	-0.249599	-0.0859036	0.166201	1.99517	4	38.178	49.825	14.36	-109.186	176.351	115.009	No
1MTW	72	ILE	3.72547	298	-0.760716	-0.528642	-0.551435	0.202809	4	19.129	29.208	115.09	-90.012	69.6155	135.832	No
1MTW	74	VAL	4.87669	295	-0.288969	-0.380832	-0.337318	-0.331102	3	81.715	83.169	-2.961	-108.523	151.666	138.112	No
1MTW	179	MET	4.84365	54.9	-0.45819	-0.599093	-0.396718	-0.139087	3	16.561	23.825	15.698	-98.753	174.746	129.915	No
1MTW	233	TYR	4.7418	83.9	-0.187436	-0.364255	-0.699244	-0.394646	1	48.207	33.922	-10.542	-84.517	169.341	178.461	No
1MTW	101	ASP	4.96339	28	-0.491344	-0.735161	-0.305546	-0.474767	3	11.059	16.382	45.065	65.669	-178.179	-61.4901	No
1POH	12	GLY	4.93092	1.18	0.231848	0.257214	-0.181256	0.871073	3	81.62	103.432	27.732	-103.194	164.757	-42.1317	Yes
1POH	38	GLY	4.38378	0.96	-0.437816	-0.404478	-0.148643	-0.239236	3	87.039	107.636	39.617	51.113	62.1186	33.1129	Yes
1RTU	68	GLY	4.87565	1.49	-0.0512877	0.202135	1.07685	1.57143	4	104.557	121.988	49.622	49.363	173.535	115.612	No
1RTU	32	GLY	4.84871	1.05	0.361546	0.523001	1.29962	1.88004	3	88.861	96.386	3.381	-107.049	167.729	125.452	Yes
1RTU	77	TYR	4.03153	70.4	-0.586745	-0.359891	-0.558133	-0.0655938	4	63.721	96.774	84.535	-147.76	64.3125	-119.664	No
1RTU	16	ASP	3.31454	30.3	-0.809512	-0.793162	-0.298579	0.0999484	1	52.799	77.172	-34.715	-58.861	-72.2353	175.592	No
1RTU	8	CYS	3.8138	55.5	-0.319016	-0.173912	0.249141	0.81321	2	42.318	60.178	108.986	-110.545	72.4131	146.159	No
1RTU	91	THR	4.81508	50	1.03393	1.03802	1.48969	1.99857	3	89.586	95.774	-17.182	-76.446	160.09	146.438	No
1RTU	12	VAL	4.73847	224	0.179654	0.334977	0.361546	0.95014	4	36.516	55.757	116.32	-87.485	170.456	151.704	No
1RTU	38	TYR	4.94405	70.4	-0.114643	-0.0451565	0.870435	1.7472	1	80.706	110.489	22.927	67.244	165.899	-25.7508	No
1RTU	20	THR	4.00214	46.3	-1.10177	-1.05885	-1.08133	-0.709369	1	43.049	65.731	-42.5	-59.112	66.4327	-121.459	No
2AFG	18	GLY	3.88092	0.96	0.193603	-0.703754	-1.54887	-0.584184	3	22.818	9.491	-63.526	-52.188	51.246	-145.655	No
2AFG	114	GLY	3.26444	1.02	0.798419	-0.205158	-0.602758	-0.370582	4	67.768	64.436	-18.943	-82.383	-62.173	179.156	No
2AFG	92	HIS	3.53808	9	0.407204	-0.363037	-0.113448	1.38524	3	55.653	55.687	3.733	-82.435	-71.0704	-140.91	No
2AFG	80	GLU	3.28051	92	0.492529	0.591783	-0.862213	-0.707236	4	41.95	59.368	-178.501	-153.099	-53.5363	-175.785	No
2AFG	106	TRP	5.09782	98.1	-0.118672	-0.385093	0.660856	2.01908	3	65.517	96.625	41.551	59.903	170.064	-47.7334	No
2AFG	95	THR	4.30137	38.1	-0.24811	-0.312539	-0.992812	0.170966	2	13.251	20.232	155.509	-108.22	162.613	24.4074	No
3AGN	32	GLY	4.78323	1.05	0.886926	1.34134	1.78619	3.60385	3	78.191	82.563	-7.593	-79.162	168.146	162.431	Yes
3AGN	8	CYS	3.74651	55.5	-0.658085	-0.342387	-0.017121	0.709943	2	39.72	57.187	105.042	-108.765	60.9832	155.065	No
3AGN	12	VAL	4.77765	224	-0.476319	-0.251504	-0.151054	0.260311	4	36.516	55.757	108.159	-90.101	172.707	151.664	No
3AGN	16	ASP	3.18726	30.3	-0.887685	-0.811152	-0.682002	-0.395003	1	45.43	68.878	-36.77	-57.437	-62.3549	130.566	No
3AGN	20	THR	3.65128	46.3	-1.00727	-1.01205	-1.03597	-0.858985	1	54.457	82.663	-43.84	-58.013	53.6317	-98.9625	No
3AGN	38	TYR	4.96855	70.4	-0.0219043	0.432511	1.24089	3.47948	1	77.846	110.054	25.443	62.335	165.698	149.107	No
3AGN	68	GLY	4.89704	1.49	-0.600686	-0.595902	-0.442836	-0.41892	4	102.598	113.52	44.417	53.984	-169.742	124.194	No
3AGN	77	TYR	4.01421	70.4	-0.524153	-0.395003	-0.23237	0.403811	4	64.382	95.767	86.361	-155.871	67.3165	-109.034	No
3AGN	91	THR	4.73559	50	0.0211456	-0.194104	0.0833287	0.509044	3	86.625	88.262	-19.7	-75.37	167.98	158.837	No
3AHW	32	GLY	3.98433	1.05	-0.13079	-0.214444	-0.00675071	-0.0615587	4	37.475	39.449	150.822	-160.24	-68.7623	98.5457	Yes
3AHW	8	CYS	3.81505	55.5	-0.439446	-0.243291	0.0711344	0.610561	2	37.113	55.155	104.116	-116.309	64.7732	152.823	No
3AHW	12	VAL	4.77105	224	-0.122136	-0.0211739	-0.122136	0.0394034	4	36.846	56.26	113.215	-94.03	173.516	152.79	No
3AHW	16	ASP	3.30674	30.3	-0.750986	-0.681755	-0.44233	-0.303868	1	32.402	47.491	-38.257	-53.617	-71.999	156.829	No
3AHW	20	THR	3.73247	46.3	-0.886564	-1.01637	-0.823102	-0.664447	1	39.384	59.647	-45.206	-57.251	59.6724	-113.651	No
3AHW	38	TYR	4.68983	70.4	-0.577908	-0.5231	-0.119251	1.04903	4	75.471	99.291	-30.912	-63.968	162.23	165.955	No
3AHW	68	GLY	4.83806	1.49	-0.655793	-0.67887	-0.612524	-0.621178	4	101.046	109.522	37.064	59.534	-157.462	110.441	No
3AHW	77	TYR	4.94309	70.4	0.870178	1.13268	1.51057	2.4048	4	73.24	96.255	56.258	-135.451	177.825	104.148	No
3AHW	91	THR	4.54791	50	0.861524	1.02018	1.42691	2.19422	3	81.379	84.151	-38.559	-91.177	177.912	137.334	No
3L1F	101	GLU	4.49286	69.4	-0.832232	-0.880867	-0.608868	-0.302643	2	59.883	58.577	139.256	-112.403	163.974	-175.762	Yes
3L1F	123	VAL	3.86412	233	-0.17655	0.0188932	0.262972	0.483634	3	42.58	60.85	4.516	-96.836	-72.5536	162.132	No
3O1Y	103	GLU	4.95167	60.8	-0.148502	-0.476613	-0.610424	-0.612257	1	62.675	57.609	5.331	-116.09	157.345	134.119	Yes
3O1Y	31	LEU	3.26549	181	-1.153	-1.10717	-0.760733	-0.868881	4	10.005	14.302	140.469	-58.89	47.7799	88.7752	No
3O1Y	54	LYS	4.91853	53.5	1.65153	1.82383	2.08596	2.47822	3	79.229	85.19	8.37	-114.938	166.562	158.493	Yes
3O1Y	52	LYS	4.14502	55.9	1.0613	0.652531	0.592041	0.841332	1	15.091	23.043	-48.489	-63.292	80.8755	-36.2114	No
3O1Y	70	PRO	4.15363	999	-0.190661	-0.135671	-0.0550175	0.520553	4	27.84	41.533	81.521	-165.435	69.6904	164.108	No
4DFX	2	ALA	4.58757	21.1	1.818	1.71837	1.937	1.88442	1	94.756	135.205	-41.385	-66.869	178.902	109.046	Yes
4DFX	36	THR	4.33256	39.8	-0.361366	-0.376587	-0.163494	-0.0417261	4	78.241	95.546	55.545	57.631	69.6535	-138.372	No
4DFX	90	GLU	4.449	56.7	-1.1321	-1.07952	-1.06983	-0.867808	1	14.464	20.003	-47.005	-59.368	167.971	159.869	No
4DFX	99	PHE	3.70509	66.6	-0.761262	-0.664401	-0.44854	0.0468322	4	74.152	100.836	107.61	-156.034	50.215	-143.286	No
4DFX	113	SER	4.65654	17	0.36924	0.473019	0.663972	0.865996	4	32.166	46.09	-35.779	-58.513	155.077	170.522	No
4DFX	115	LEU	4.41109	110	-0.297715	-0.181482	-0.0943075	0.0994136	2	7.727	11.798	160.422	-128.779	178.627	134.345	No
4DFX	171	LEU	4.91132	130	-1.24418	-1.2511	-1.34243	-1.29399	1	7.684	11.732	12.477	-103.834	161.069	168.593	No
4DFX	216	LYS	3.30931	55.1	-0.73082	-0.631192	-0.393192	-0.116447	4	41.246	60.426	-163.535	-138.238	-60.042	-163.577	No
4DFX	271	LEU	4.74716	128	-0.549552	-0.38904	-0.278343	-0.0112842	1	24.248	37.024	-27.03	-82.408	158.626	-67.6223	No
4DFX	283	LEU	4.43824	104	0.632147	0.493775	0.538054	0.717938	4	37.198	35.836	11.723	-119.541	73.9289	45.4491	No
4DFX	286	GLY	4.8965	1.02	0.693031	0.939333	1.09016	1.61736	3	66.792	91.094	5.123	-88.292	162.063	-66.6371	No
4DFX	289	ASP	4.78854	33.5	0.183821	0.264077	0.53667	0.882601	1	27.976	40.213	-25.903	-64.884	162.592	158.785	No
4DFX	293	HIS	4.85494	10.5	0.0482159	0.175518	0.412135	0.882601	3	69.012	67.673	2.198	-94.216	162.644	155.598	No
4DFX	326	PHE	4.83661	52.2	-0.246517	-0.119215	-0.182866	0.0662043	3	10.464	6.55	5.641	-87.981	170.214	-53.9807	No
4DFX	340	GLU	4.58304	58.6	1.21885	1.47898	1.6395	1.98128	4	54.384	81.476	137.729	-114.036	177.028	111.151	No
4ICB	56	GLY	3.81797	1.02	0.295701	0.221733	0.109218	0.212357	3	70.289	67.93	-1.839	-80.932	-57.5886	154.328	Yes
7RSA	67	GLY	3.64073	1.02	-0.215847	-0.175073	-0.0204703	0.0848633	3	76.881	67.477	1.705	-85.292	-48.3448	153.883	Yes
7RSA	24	TYR	4.85358	64.7	-0.776493	-0.570923	0.23267	1.16028	3	50.029	76.388	-3.314	-87.939	146.163	116.047	No
7RSA	34	LEU	4.66323	128	-0.41802	-0.536944	-0.309288	-0.139395	3	56.351	72.847	29.165	67.718	86.0207	-139.287	No
7RSA	44	THR	3.18303	49.9	-0.917504	-1.03643	-0.954881	-0.626988	2	2.365	0.487	153.595	-159.2	68.6983	-121.743	No
7RSA	62	VAL	3.42168	246	0.254756	0.229272	0.720263	1.1382	2	63.613	65.734	132.874	-70.799	53.8905	61.9859	No
7RSA	71	CYS	4.13404	55.5	-0.584514	-0.587912	-0.397632	-0.192062	4	21.811	31.254	25.538	-99.553	-63.5968	139.085	No
7RSA	94	CYS	4.92321	60	0.0644762	0.468821	1.30639	1.91801	4	81.641	116.171	72.471	-93.874	173.508	125.248	No
7RSA	103	LYS	4.76117	55.9	0.0984547	0.292133	1.23164	1.99446	2	77.46	88.307	106.136	-131.957	163.615	-97.1807	No
7RSA	113	PRO	3.73088	999	1.34547	1.40323	2.42769	3.26696	3	112.239	124.218	110.976	-135.727	51.082	69.3878	No

## Sheet: test set
PDB	Residue #	AA following Asn	attack_distance	Half_life	norm_B_factor_C	norm_B_factor_CA	norm_B_factor_CB	norm_B_factor_CG	secondary_structure	PSA	PSSA	Psi	Phi	Chi1	Chi2	Deamidation
1ACC	713	GLY	3.68881	1.45	3.169	3.35462	3.62944	4.05643	4	106.198	112.488	-54.104	-164.012	69.6424	-0.154983	Yes
1ACC	719	GLY	4.63909	1.04	0.688391	0.864827	1.41709	1.83162	3	70.765	88.22	126.786	-72.3	164.028	60.3431	Yes
1ACC	28	PHE	4.80884	72.4	1.02618	1.06029	1.58304	1.94575	3	62.915	87.289	47.609	-121.028	-132.22	-100.346	No
1ACC	52	ILE	4.73037	279	0.944191	1.12719	1.29116	1.45973	3	10.221	14.598	3.338	-75.382	-168.311	151.872	No
1ACC	85	HIS	3.59797	9.7	0.780216	0.799893	1.16326	1.56795	1	77.893	78.466	-27.575	-65.006	-85.8823	9.03833	No
1ACC	104	LYS	4.50579	55.5	2.22188	2.46784	2.68757	2.91386	4	78.806	113.289	162.433	-121.533	-169.77	-51.5102	No
1ACC	124	PRO	4.38635	999	2.9132	2.79186	2.83711	2.87057	4	84.278	110.268	54.761	-104.938	30.1711	29.6136	No
1ACC	141	LYS	4.75493	48.2	0.692982	0.845806	1.30821	1.90508	4	100.478	105.947	44.515	-81.989	125.409	50.1903	No
1ACC	150	LEU	4.69185	111	0.038395	-0.0868816	0.0606956	0.083652	3	15.507	23.677	-11.378	-104.6	-179.831	115.157	No
1ACC	180	ASP	4.39818	29.4	-0.616192	-0.553882	-0.491571	-0.065237	4	26.941	41.137	26.455	61.391	66.9128	52.6662	No
1ACC	198	LYS	3.66234	53.5	1.70569	1.72602	1.98182	2.31305	4	102.895	102.861	-23.494	-68.471	-80.5814	28.9613	No
1ACC	209	ILE	2.96692	285	1.55942	1.7398	2.02446	2.26386	1	80.033	95.689	-47.446	-48.338	-52.4704	124.263	No
1ACC	246	VAL	4.79218	246	-0.692932	-0.60045	-0.908067	-0.847724	3	37.521	49.358	-1.534	-93.498	174.537	-63.7483	No
1ACC	268	ILE	3.85831	279	-0.55257	-0.60045	-0.326941	0.0541366	2	34.024	51.951	164.31	-165.733	-71.2653	-138.108	No
1ACC	274	GLU	2.95851	72.5	2.19761	1.9346	2.07168	2.30977	3	37.572	33.382	165.453	-65.736	71.3188	-151.19	No
1ACC	292	THR	3.13683	58.1	-0.662761	-0.474518	-0.0888493	0.784808	2	62.48	87.371	148.957	-85.227	62.883	-119.47	No
1ACC	326	SER	4.9009	15.1	1.24131	1.3233	1.07799	1.0734	4	29.603	25.613	46.45	-121.779	-176.664	-68.2807	No
1ACC	328	SER	4.60473	15.1	-0.320382	-0.214782	-0.0816344	0.254186	2	10.027	9.328	147.394	-99.891	-171.879	117.821	No
1ACC	353	THR	4.13477	46.1	1.98313	2.27763	2.54262	2.71446	4	53.129	79.04	158.258	-133.535	-85.6088	85.3376	No
1ACC	361	ALA	3.39947	25.1	-0.692932	-0.718512	-0.658169	-0.555193	2	22.045	33.156	160.38	-133.454	91.0931	1.95774	No
1ACC	363	ILE	4.52314	300	-0.875928	-0.845756	-0.937582	-0.681126	2	31.411	47.961	132.844	-104.891	157.391	135.002	No
1ACC	368	THR	3.77728	49.9	-1.05499	-1.06417	-1.23405	-1.2734	2	0.639	0	110.314	-107.378	70.3468	170.153	No
1ACC	376	VAL	3.84027	241	-0.738845	-0.718512	-0.688341	-0.591924	4	8.392	12.813	6.617	-130.75	-67.9572	176.328	No
1ACC	409	TYR	3.22601	63.6	-1.03597	-0.870681	-0.748028	-0.67719	2	38.677	58.552	-177.531	-147.905	93.3173	-48.0147	No
1ACC	415	LEU	3.72134	119	-0.549946	-0.553226	-0.774919	-0.838542	3	91.547	93.349	3.768	-90.686	-62.6626	149.403	No
1ACC	422	ALA	4.8422	25.1	-0.338747	-0.439755	0.0147827	0.0849638	4	6.142	2.065	101.488	-127.294	172.283	-2.95984	No
1ACC	435	TYR	3.51458	74	0.20237	0.0974259	-0.0396569	0.17351	4	45.776	67.359	-178.258	-77.143	-59.2232	-144.115	No
1ACC	458	ILE	4.49603	287	-0.601106	-0.7172	-0.88839	-0.714577	2	16.07	24.538	154.255	-84.582	178.196	-61.8626	No
1ACC	463	PHE	3.58758	58	-0.289554	-0.130171	-0.113118	0.172854	2	30.918	46.168	116.138	-111.046	57.0415	95.1575	No
1ACC	466	GLY	3.7671	1.45	0.448988	0.510642	0.681832	0.647069	3	53.503	70.671	-6.07	-98.784	-77.156	-137.258	No
1ACC	476	TRP	3.40582	76.8	-1.09959	-0.998581	-0.896917	-0.590612	2	28.83	42.525	132.875	-135.773	67.0236	113.331	No
1ACC	494	GLY	3.75559	1.15	-0.801155	-0.999237	-0.932991	-1.07007	4	0	0	11.422	-115.738	-50.6798	-177.134	No
1ACC	499	LEU	4.56857	155	-0.721136	-0.704082	-0.688997	-0.22462	4	40.108	59.678	149.943	-85.89	177.652	139.168	No
1ACC	509	PRO	3.92611	999	1.09833	0.919923	1.07472	1.36921	4	54.988	60.332	103.418	-80.815	78.4028	117.561	No
1ACC	534	GLU	3.62163	62.4	-0.354488	-0.504689	-0.42139	-0.375477	4	43.622	66.606	170.728	-150.853	-58.2687	164.308	No
1ACC	537	GLY	4.91665	1.18	0.338797	0.609683	1.179	1.6119	3	93.405	105.579	27.255	-134.202	165.223	-61.1034	No
1ACC	539	LEU	4.78216	104	-0.163622	-0.0383451	0.345356	0.737583	4	63.762	94.821	116.297	-93.691	-178.384	-56.0181	No
1ACC	553	PHE	4.00363	69.5	-0.868057	-0.732286	-0.409584	0.16236	2	20.895	31.904	136.756	-131.565	119.65	95.537	No
1ACC	561	ILE	3.60725	287	-0.418766	-0.316446	-0.212158	0.190564	1	30.767	39.352	-52.324	-59.21	57.1441	119.022	No
1ACC	570	ALA	4.92263	25.1	0.671337	0.717906	0.978298	1.33904	3	98.919	108.785	28.121	60.962	153.908	117.216	No
1ACC	573	ILE	3.37921	279	0.285669	0.251562	0.144651	0.206305	4	49.227	72.628	143.174	-123.435	78.0526	76.5316	No
1ACC	584	ALA	4.52244	25.1	-0.547323	-0.601106	-0.358424	0.0574161	4	16.053	24.511	155.464	-124.15	178.789	1.55192	No
1ACC	588	ILE	4.74982	275	-1.10549	-0.816897	-0.595203	-0.391219	2	4.961	7.575	114.434	-132.401	176.659	107.656	No
1ACC	602	ILE	4.88969	287	-1.03728	-1.19929	-1.2288	-1.01891	4	1.596	0.975	33.278	66.128	153.157	112.691	No
1ACC	621	SER	3.14899	14.5	-0.138698	-0.215438	-0.234459	0.209585	2	56.386	80.907	152.801	-164.942	70.7975	83.6372	No
1ACC	630	ILE	4.69645	391	-0.480421	-0.357112	-0.139354	-0.157063	4	40.634	50.179	106.989	-111.608	156.909	143.326	No
1ACC	657	ASP	4.40731	33.8	-0.372198	-0.460088	-0.666696	-0.57487	3	2.024	3.09	67.999	-99.991	-68.9924	150.83	No
1ACC	664	ILE	4.30141	391	-0.784102	-0.715888	-0.389251	-0.142633	4	23.342	27.188	62.434	-75.41	-63.1046	130.423	No
1ACC	682	ASP	4.41616	28.4	0.171542	0.0587279	-0.032442	0.0534807	3	24.138	30.387	36.818	-133.254	71.4846	-122.932	No
1ACC	691	PRO	3.34104	999	0.384054	0.353226	0.25353	0.161048	4	36.729	56.082	135.313	-138.001	52.6467	76.2918	No
1ACC	693	TYR	4.87804	114	-0.64046	-0.488948	-0.0954083	-0.118365	3	49.614	71.856	7.925	-99.996	160.076	94.809	No
1ACC	697	VAL	4.70452	291	-0.723759	-0.961195	-0.986775	-0.488948	2	2.278	3.478	137.178	-108.328	-170.214	-37.5763	No
1ACC	705	THR	4.87819	36.8	-0.671943	-0.715888	-0.744748	-0.974313	1	25.11	30.408	10.1	-108.499	168.424	-37.2716	No
1ACC	709	PRO	4.28802	999	0.248939	0.101361	0.0849638	0.246971	4	26.107	31.51	165.758	-157.097	162.734	-55.6496	No
1B1I	61	GLY	4.48565	1.02	-0.288921	-0.0473546	0.180792	0.241537	4	10.135	15.475	25.233	-155.132	75.1008	-144.708	Yes
1B1I	109	GLY	4.96336	1.45	0.263433	0.195625	0.361614	0.479572	3	101.617	108.214	43.619	44.466	175.975	150.87	Yes
1B1I	3	SER	4.75501	17	1.48398	1.7538	2.03492	2.35772	3	48.682	55.39	108.834	39.912	-122.9	-109.13	No
1B1I	49	LYS	3.60529	48.2	0.360907	0.339011	0.776939	1.2523	4	63.191	78.667	126.177	-72.41	74.0868	-17.8733	No
1B1I	59	LYS	4.84602	77.8	1.21699	1.3187	1.68599	2.2108	3	70.807	97.094	-11.308	-80.563	148.321	-129.026	No
1B1I	43	THR	3.42092	46.3	-0.923917	-1.01715	-0.950758	-0.774174	2	0	0	133.863	-155.066	72.0163	-103.411	No
1B1I	63	PRO	4.34966	999	-0.187209	-0.252898	-0.228883	-0.062894	2	46.777	71.423	146.836	-137.502	154.545	1.69509	No
1B1I	68	LEU	4.13253	130	0.307932	0.515595	0.783296	0.997315	3	78.197	96.189	26.109	-129.552	-87.8065	179.471	No
1B1I	102	VAL	3.90867	247	-1.38233	-1.08991	-1.07931	-1.04117	4	25.953	38.115	158.452	-76.271	-64.306	164.395	No
3GLY	182	GLY	3.82175	1.23	-0.628654	-0.613842	-0.383431	-0.421284	2	55.571	65.188	105.615	-88.954	51.6904	27.2348	Yes
3GLY	69	GLY	4.99283	1	0.776848	0.699496	0.653414	1.07638	3	71.145	60.594	3.67	-84.888	162.763	150.683	No
3GLY	313	GLY	4.85225	1.49	0.526689	0.56125	1.13728	2.16096	1	79.756	110.972	-4.697	95.464	146.098	129.201	No
3GLY	145	GLY	4.8943	1.53	0.176136	0.187657	0.640248	0.829514	3	54.208	53.578	14.433	-105.427	163.327	69.6346	No
3GLY	395	GLY	3.77754	0.96	0.528335	0.548084	1.0122	1.22779	3	76.882	90.588	5.022	-90.223	-57.3452	171.731	No
3GLY	236	PHE	4.49233	65.6	0.0856179	-0.12998	-0.541427	-0.847543	2	8.089	4.518	148.49	-149.391	-166.882	95.9742	No
3GLY	110	VAL	4.52107	203	-0.67309	-0.554593	-0.80969	-0.633591	4	29.093	44.422	154.007	-73.691	172.85	119.793	No
3GLY	430	SER	4.86883	14.3	0.0510564	0.0280153	0.506939	0.449337	3	58.014	61.083	5.42	-90.895	167.552	156.855	No
3GLY	292	ASP	4.81221	32.1	1.57999	1.38414	0.806472	0.345652	1	4.15	1.95	-5.915	-95.862	165.082	156.801	No
3GLY	315	PRO	4.45136	999	-0.362036	-0.16125	-0.358745	0.1317	4	0.958	1.462	167.425	-137.529	-173.565	103.899	No
3GLY	45	PRO	4.95838	999	0.887116	1.12082	1.8499	2.53455	4	101.126	120.476	75.013	36.322	178.958	120.115	No
3GLY	277	HIS	3.75381	9.3	-0.608904	-0.732338	-0.526615	-0.689548	1	0.66	1.008	-44.474	-60.481	54.1438	-110.191	No
3GLY	247	THR	3.48419	50	-0.842606	-0.888688	-0.760317	-0.561176	1	0	0	-44.469	-48.882	33.73	157.944	No
3GLY	9	GLU	4.00405	59.7	1.37098	1.48783	2.30414	2.83573	1	69.128	104.04	-49.026	-66.442	82.6989	79.1865	No
3GLY	427	ARG	4.55334	57.8	-0.0707319	-0.0197125	0.557959	0.803181	1	19.947	30.457	-50.459	-54.956	152.661	-15.2473	No
3GLY	93	PRO	3.72226	999	-0.745504	-0.740567	-0.515094	-1.07137	4	11.071	0	175.741	-150.294	-55.491	-117.056	No
3GLY	21	ILE	4.97077	287	-0.528261	-0.421284	-0.320891	-0.388369	3	0	0	14.6	-104.255	154.92	-2.61935	No
3GLY	161	ASP	4.56799	34.7	-1.06643	-0.990727	-1.07137	-1.06808	1	0.33	0.504	-54.587	-60.413	158.691	155	No

## Sheet: RF model results
PDB	Residue	AA following Asn	Probability	Observation	Prediction
3GLY	395	GLY	0.854	No	Yes
3GLY	69	GLY	0.822	No	Yes
1ACC	713	GLY	0.756	Yes	Yes
1ACC	537	GLY	0.748	No	Yes
1ACC	719	GLY	0.73	Yes	Yes
1B1I	109	GLY	0.59	Yes	Yes
1B1I	61	GLY	0.538	Yes	Yes
1ACC	466	GLY	0.436	No	No
3GLY	182	GLY	0.416	Yes	No
1ACC	353	THR	0.378	No	No
1ACC	494	GLY	0.366	No	No
1ACC	104	LYS	0.362	No	No
1ACC	124	PRO	0.362	No	No
1ACC	621	SER	0.358	No	No
1ACC	326	SER	0.316	No	No
1ACC	268	ILE	0.264	No	No
3GLY	313	GLY	0.254	No	No
3GLY	145	GLY	0.244	No	No
1ACC	209	ILE	0.236	No	No
1ACC	584	ALA	0.236	No	No
1B1I	3	SER	0.236	No	No
3GLY	9	GLU	0.226	No	No
1ACC	274	GLU	0.2	No	No
1ACC	458	ILE	0.198	No	No
1ACC	198	LYS	0.192	No	No
1ACC	561	ILE	0.192	No	No
3GLY	45	PRO	0.192	No	No
3GLY	292	ASP	0.186	No	No
3GLY	21	ILE	0.184	No	No
1ACC	435	TYR	0.18	No	No
3GLY	161	ASP	0.174	No	No
1ACC	52	ILE	0.16	No	No
1ACC	588	ILE	0.124	No	No
1ACC	409	TYR	0.122	No	No
1ACC	246	VAL	0.112	No	No
1ACC	499	LEU	0.108	No	No
1ACC	602	ILE	0.106	No	No
1ACC	422	ALA	0.102	No	No
1ACC	682	ASP	0.098	No	No
1ACC	573	ILE	0.094	No	No
1ACC	85	HIS	0.08	No	No
1ACC	361	ALA	0.076	No	No
1ACC	415	LEU	0.074	No	No
1ACC	697	VAL	0.068	No	No
3GLY	93	PRO	0.066	No	No
1ACC	328	SER	0.064	No	No
3GLY	277	HIS	0.064	No	No
1B1I	68	LEU	0.056	No	No
1ACC	630	ILE	0.054	No	No
3GLY	430	SER	0.052	No	No
3GLY	110	VAL	0.05	No	No
1ACC	534	GLU	0.048	No	No
1ACC	363	ILE	0.044	No	No
1ACC	657	ASP	0.044	No	No
1ACC	664	ILE	0.044	No	No
3GLY	236	PHE	0.044	No	No
1ACC	180	ASP	0.042	No	No
1ACC	28	PHE	0.04	No	No
1B1I	63	PRO	0.038	No	No
1ACC	368	THR	0.032	No	No
1ACC	509	PRO	0.032	No	No
1B1I	59	LYS	0.032	No	No
1ACC	476	TRP	0.028	No	No
3GLY	315	PRO	0.028	No	No
1ACC	376	VAL	0.026	No	No
1ACC	570	ALA	0.026	No	No
1ACC	691	PRO	0.024	No	No
1ACC	705	THR	0.022	No	No
1ACC	709	PRO	0.022	No	No
3GLY	247	THR	0.022	No	No
1ACC	292	THR	0.018	No	No
1B1I	102	VAL	0.018	No	No
1ACC	463	PHE	0.014	No	No
3GLY	427	ARG	0.014	No	No
1ACC	141	LYS	0.01	No	No
1ACC	150	LEU	0.004	No	No
1ACC	539	LEU	0.004	No	No
1ACC	553	PHE	0.004	No	No
1ACC	693	TYR	0.004	No	No
1B1I	43	THR	0.004	No	No
1B1I	49	LYS	0	No	No
